# Supplementary material for: Effect of various organic acid supplementation diets on Clarias gariepinus BURCHELL, 1822: Evaluation of growth, survival and feed utilization
Source: F1000Res. 2018 Sep 14;7:1465. [Version 1] doi: 10.12688/f1000research.15954.1 (PMC6173120; doi:10.12688/f1000research.15954.1)
Supplement: The initial and final weight, body weight gain, survival, and total feed consumed by fish for every experimental group (A–E) and water quality parameters [file f1000research-7-17425-s0000.tgz]

Archive with 1 entries (1 files):
- 3b2a6c84-9703-4055-b535-22487bb64756_Data_Set.xls
