# Supplementary material for: Effect of various organic acid supplementation diets on Clarias gariepinus BURCHELL, 1822: Evaluation of growth, survival and feed utilization
Source: F1000Res. 2018 Sep 14;7:1465. [Version 1] doi: 10.12688/f1000research.15954.1 (PMC6173120; doi:10.12688/f1000research.15954.1)
Supplement: The initial and final weight, body weight gain, survival, and total feed consumed by fish for every experimental group (A–E) and water quality parameters [file f1000research-7-17425-s0000.tgz › 3b2a6c84-9703-4055-b535-22487bb64756_Data_Set.xls]

## Sheet: Growth
Raw data of the weight gain, survival, and feed utilities
EXPERIMENT	BIOMASS INITIAL WEIGHT (g) (n = 80/tank)	BIOMASS WEIGHT AT THE END OF EXP. (g)	TOTAL FISH AT START OF EXPERIMENT	TOTAL FISH AT THE END OF EXPERIMENT	BIOMASS TOTAL WEIGHT GAIN (g)	TOTAL GIVEN FEED (g)	SPECIFIC GROWTH RATE (% DAY-1)	SURVIVAL RATE (%)	TOTAL WEIGHT OF DEAD FISH (g)	FCR	FEED EFF. (%)
A1	710	6710	80	71	300	7606	4.01087	88.75	65.12	1.25406	79.7413
A2	700	7180	80	77	324	7361	4.1571	96.25	0	1.13596	88.0315
A3	700	7020	80	75	316	7124	4.11685	93.75	10.19	1.1254	88.8572
A4	700	7350	80	72	332.5	7787	4.19888	90	282.45	1.12327	89.0259
AVERAGE	702.5	7065	80	73.75	318.125	7469.5	4.12093	92.1875	119.253	1.15967	86.414
B1	710	6530	80	74	291	7606	3.96232	92.5	357.96	1.23115	81.2248
B2	700	7180	80	77	324	7361	4.1571	96.25	98.4	1.11897	89.3683
B3	700	7100	80	78	320	6955	4.13709	97.5	0	1.08672	92.0201
B4	700	7220	80	72	326	7387	4.16702	90	0	1.13298	88.2632
AVERAGE	702.5	7007.5	80	75.25	315.25	7327.25	4.10588	94.0625	228.18	1.14245	87.7191
C1	710	6900	80	76	309.5	7729	4.06074	95	164.92	1.21622	82.2218
C2	700	7300	80	77	330	6985	4.1867	96.25	0	1.05833	94.4882
C3	700	7180	80	77	324	7219	4.1571	96.25	102.44	1.09671	91.1822
C4	700	7850	80	75	357.5	7710	4.31641	93.75	15.4	1.076	92.9364
AVERAGE	702.5	7307.5	80	76.25	330.25	7410.75	4.18023	95.3125	94.2533	1.11182	90.2071
D1	710	6990	80	78	314	7575	4.08388	97.5	0	1.20621	82.9043
D2	700	6850	80	76	307.5	7162	4.07308	95	38.78	1.15726	86.4113
D3	700	6880	80	78	309	6939	4.08088	97.5	51.75	1.11349	89.8076
D4	700	6090	80	74	269.5	6253	3.86308	92.5	99.87	1.13901	87.7958
AVERAGE	702.5	6702.5	80	76.5	300	6982.25	4.02523	95.625	47.6	1.15399	86.7298
E1	700	7490	80	74	339.5	7420	4.23258	92.5	198.12	1.0618	94.1795
E2	700	6750	80	74	302.5	6960	4.04682	92.5	210.24	1.11178	89.946
E3	700	7380	80	75	334	7712	4.20616	93.75	108.27	1.13608	88.0222
E4	700	7200	80	75	325	7759	4.16206	93.75	83.75	1.17851	84.8531
AVERAGE	700	7205	80	74.5	325.25	7462.75	4.1619	93.125	150.095	1.12204	89.2502
A1-A4	= control diet without organic acid supplementation
B1-B4	= supplemented-control diets with 0.05% mix of formic, acetic, and propionic acid
C1-C4	= supplemented-control diets with 0.1% mix of formic, acetic, and propionic acid
D1-D4	= supplemented-control diets with 0.05 % of butyric acid
E1-E4	= supplemented-control diets with 0.1% of butyric acid
Initial weight = total biomass of 80 fish/tank
Biomass weight at the end of experiment = biomass weight of survive fish

## Sheet: Water Quality
Week	EXPERIMENT	DO (mg L-1)	pH	Temp. (oC)	NH3 (mg L-1)	NO2 (mg L-1)		Week	EXPERIMENT	DO (mg L-1)	pH	Temp. (oC)	NH3 (mg L-1)	NO2 (mg L-1)
1	A1	6.88	7.2	27.1	0.019	0.5		1	B1	6.82	7.14	27.7	0.03	0.5
	A2	6.83	7.02	28.25	0.06	0			B2	6.83	6.97	29.25	0.06	0.5
	A3	6.82	7.12	30.2	0.069	0.5			B3	6.82	7.1	31.55	0.069	0.5
	A4	6.81	7.48	28.8	0.069	0.5			B4	6.8	7.58	29.5	0.069	0.5
2	A1	6.82	7.1	29	0.069	0.5		2	B1	6.94	7.09	29	0.069	0.5
	A2	6.94	7.09	29.5	0.069	0.5			B2	6.8	7.58	29.5	0.069	0.5
	A3	6.8	7.09	30.2	0.06	0.5			B3	6.82	7.12	30.2	0.069	0.5
	A4	6.82	7.58	31.55	0.069	0.5			B4	6.82	7.1	31.55	0.069	0.5
3	A1	6.8	7.58	29.5	0.069	0.5		3	B1	6.8	7.58	29.5	0.069	0.5
	A2	6.82	7.1	31.55	0.069	0.5			B2	6.83	7.02	28.25	0.06	0
	A3	6.69	6.86	27.9	0.06	0.5			B3	6.82	7.1	31.55	0.069	0.5
	A4	6.94	7.09	29	0.069	0.5			B4	6.8	7.58	29.5	0.069	0.5
4	A1	6.94	7.12	29.5	0.069	0.5		4	B1	6.8	7.58	29.5	0.069	0.5
	A2	6.8	7.12	30.2	0.06	0.5			B2	6.94	7.09	29.5	0.069	0.5
	A3	6.8	7.1	31.55	0.069	0.5			B3	6.72	7.12	30.2	0.06	0.5
	A4	6.82	7.09	29.5	0.06	0.5			B4	6.82	7.1	31.55	0.069	0.5
5	A1	6.8	7.58	29.5	0.069	0.5		5	B1	6.8	6.68	29.5	0.069	0.5
	A2	6.69	6.86	27.9	0.06	0.5			B2	6.69	6.86	27.9	0.06	0.5
	A3	6.79	6.86	28	0.069	0.5			B3	6.8	7.58	28.5	0.069	0.5
	A4	6.69	6.86	27.9	0.06	0.5			B4	6.8	7.58	29.5	0.069	0.5
6	A1	6.69	6.86	27.9	0.06	0.5		6	B1	6.69	6.86	27.9	0.06	0.5
	A2	6.8	7.58	29.5	0.069	0.5			B2	6.8	7.58	29.5	0.069	0.5
	A3	6.82	7.12	30.2	0.069	0.5			B3	6.94	7.09	29	0.069	0.5
	A4	6.8	7.58	29.5	0.06	0.5			B4	6.82	7.1	31.55	0.069	0.5
7	A1	6.94	7.09	29	0.069	0.5		7	B1	6.8	7.58	29.5	0.069	0.5
	A2	6.83	7.02	28.25	0.06	0			B2	6.69	6.86	27.9	0.06	0.5
	A3	6.69	6.86	27.9	0.06	0.5			B3	6.94	7.09	29	0.069	0.5
	A4	6.82	7.1	31.55	0.069	0.5			B4	6.8	7.58	29.5	0.069	0.5
8	A1	6.8	7.58	29.5	0.06	0.5		8	B1	6.94	7.09	29	0.069	0.5
	A2	6.94	7.09	29	0.069	0.5			B2	6.69	6.86	27.9	0.06	0.5
	A3	6.82	7.12	30.2	0.069	0.5			B3	6.82	7.1	31.55	0.069	0.5
	A4	6.8	7.58	29.5	0.069	0.5			B4	6.8	7.58	29.5	0.069	0.5
Week	EXPERIMENT	DO (mg L-1)	pH	Temp. (oC)	NH3 (mg L-1)	NO2 (mg L-1)		Week	EXPERIMENT	DO (mg L-1)	pH	Temp. (oC)	NH3 (mg L-1)	NO2 (mg L-1)
1	C1	6.83	7.12	26.1	0.026	0.5		1	D1	6.8	7.58	29.5	0.069	0.5
	C2	6.85	6.92	27.3	0.06	0.5			D2	6.69	6.86	27.9	0.06	0.5
	C3	7.01	7.1	28.6	0.069	0.5			D3	6.94	7.09	29	0.069	0.5
	C4	6.85	7.6	27.3	0.069	0.5			D4	6.8	7.58	29.5	0.069	0.5
2	C1	6.94	7.09	27.9	0.07	0.5		2	D1	6.69	6.86	27.9	0.06	0.5
	C2	6.69	6.86	27.9	0.06	0.5			D2	6.82	7.12	30.2	0.069	0.5
	C3	6.94	7.09	29	0.069	0.5			D3	6.8	7.58	29.5	0.06	0.5
	C4	6.8	7.58	29.5	0.06	0.5			D4	6.94	7.09	29	0.069	0.5
3	C1	6.69	6.86	27.9	0.06	0.5		3	D1	6.82	7.02	24.3	0.01	0.5
	C2	6.82	7.1	28.6	0.069	0.5			D2	6.69	6.86	27.9	0.06	0.5
	C3	6.69	6.86	27.9	0.06	0.5			D3	6.94	7.09	29	0.069	0.5
	C4	6.94	7.09	29	0.069	0.5			D4	6.84	7.54	27.1	0.069	0.5
4	C1	6.69	6.86	27.9	0.06	0.5		4	D1	6.82	7.1	31.55	0.069	0.5
	C2	6.82	7.1	31.55	0.069	0.5			D2	6.69	6.86	27.9	0.06	0.5
	C3	6.82	7.12	30.2	0.069	0.5			D3	6.82	7.1	31.55	0.069	0.5
	C4	6.94	7.09	29	0.069	0.5			D4	6.94	7.09	29	0.069	0.5
5	C1	6.79	6.86	27.9	0.06	0.5		5	D1	6.8	7.58	29.5	0.069	0.5
	C2	6.8	7.58	28.5	0.069	0.5			D2	6.82	7.1	31.55	0.069	0.5
	C3	6.59	6.76	27.9	0.06	0.5			D3	6.69	6.86	27.9	0.06	0.5
	C4	6.69	6.86	27.9	0.06	0.5			D4	6.94	7.09	29	0.069	0.5
6	C1	6.69	6.86	28.9	0.06	0.5		6	D1	6.82	7.12	30.2	0.069	0.5
	C2	6.8	7.12	30.2	0.069	0.5			D2	6.82	7.09	30.55	0.069	0.5
	C3	6.82	7.1	31.55	0.069	0.5			D3	6.69	6.86	27.9	0.06	0.5
	C4	6.69	6.86	27.9	0.06	0.5			D4	6.82	7.1	31.55	0.069	0.5
7	C1	6.69	6.86	27.9	0.06	0.5		7	D1	6.69	6.86	27.9	0.06	0.5
	C2	6.69	6.86	27.9	0.06	0.5			D2	6.69	6.86	28.6	0.06	0.5
	C3	6.8	7.58	29.5	0.069	0.5			D3	6.94	7.09	29	0.069	0.5
	C4	6.59	6.76	27.9	0.06	0.5			D4	6.8	7.58	29.5	0.069	0.5
8	C1	6.69	6.86	27.9	0.06	0.5		8	D1	6.69	6.86	27.9	0.06	0.5
	C2	6.82	7.1	31.55	0.069	0.5			D2	6.94	7.12	28.6	0.06	0.5
	C3	6.8	7.58	29.5	0.069	0.5			D3	6.82	7.12	30.2	0.069	0.5
	C4	6.82	7.12	30.2	0.069	0.5			D4	6.94	7.09	29	0.069	0.5
Week	EXPERIMENT	DO (mg L-1)	pH	Temp. (oC)	NH3 (mg L-1)	NO2 (mg L-1)
1	E1	6.69	6.86	27.9	0.06	0.5
	E2	6.94	7.09	27.3	0.069	0.5
	E3	6.94	7.09	28.6	0.069	0.5
	E4	6.69	6.86	28.6	0.06	0.5
2	E1	6.82	7.12	30.2	0.069	0.5
	E2	6.82	7.12	30.2	0.069	0.5
	E3	6.69	7.09	29	0.069	0.5
	E4	6.8	7.58	29.5	0.06	0.5
3	E1	6.69	6.86	27.9	0.06	0.5
	E2	6.94	7.09	29	0.069	0.5
	E3	6.85	7.1	30.2	0.035	0.5
	E4	6.85	7.55	28.7	0.069	0.5
4	E1	6.8	7.58	29.5	0.06	0.5
	E2	6.8	7.58	29.5	0.069	0.5
	E3	6.8	7.58	29.5	0.069	0.5
	E4	6.82	7.1	31.55	0.069	0.5
5	E1	6.69	6.96	28.6	0.06	0.5
	E2	6.8	7.58	28.6	0.069	0.5
	E3	6.69	6.86	27.9	0.06	0.5
	E4	6.94	7.09	29	0.069	0.5
6	E1	6.69	7.09	28.3	0.069	0.5
	E2	6.8	7.58	29.5	0.069	0.5
	E3	6.8	7.58	29.5	0.06	0.5
	E4	6.82	7.12	30.2	0.069	0.5
7	E1	6.59	6.86	28.6	0.06	0.5
	E2	6.69	6.86	27.9	0.06	0.5
	E3	6.94	7.09	27.3	0.069	0.5
	E4	6.79	6.86	29.6	0.06	0.5
8	E1	6.82	7.1	31.55	0.069	0.5
	E2	6.94	7.09	29	0.069	0.5
	E3	6.8	7.58	29.5	0.06	0.5
	E4	6.8	7.58	29.5	0.069	0.5
